# Supplementary material for: Macular Pigment Optical Density Measured by Heterochromatic Modulation Photometry
Source: PLoS One. 2014 Oct 29;9(10):e110521. doi: 10.1371/journal.pone.0110521 (PMC4212909; doi:10.1371/journal.pone.0110521)
Supplement: Table S1 — Raw data from the heterochromatic modulation photometry (HMP) measurements. (CSV) [file pone.0110521.s001.csv]

Observer	Fixation	Frequency	Threshold 1	Threshold 2	Mean Threshold	Contrast Red	Contrast Blue	Sensitivity	X	Y
1	central	16	0,05625	0,05625	0,05625	0	1	17,7778	-4,00E+00	1,2499
1	central	16	0,05625	0,06875	0,0625	0,99	0,01	16	-2,00E+00	1,2041
1	central	16	0,06875	0,05625	0,0625	0,95	0,05	16	-1,28E+00	1,2041
1	central	16	0,06875	0,06875	0,06875	0,9	0,1	14,5455	-9,54E-01	1,1627
1	central	16	0,08125	0,09375	0,0875	0,8	0,2	11,4286	-6,02E-01	1,058
1	central	16	0,1125	0,1125	0,1125	0,7	0,3	8,8889	-3,68E-01	0,9488
1	central	16	0,1125	0,1125	0,1125	0,6	0,4	8,8889	-1,76E-01	0,9488
1	central	16	0,225	0,225	0,225	0,5	0,5	4,4444	0,00E+00	0,6478
1	central	16	0,275	0,325	0,3	0,4	0,6	3,3333	1,76E-01	0,5229
1	central	16	0,45	0,375	0,4125	0,3	0,7	2,4242	3,68E-01	0,3846
1	central	16	0,225	0,225	0,225	0,2	0,8	4,4444	6,02E-01	0,6478
1	central	16	0,225	0,225	0,225	0,1	0,9	4,4444	9,54E-01	0,6478
1	central	16	0,1375	0,1375	0,1375	0,05	0,95	7,2727	1,28E+00	0,8617
1	central	16	0,1125	0,1125	0,1125	0,01	0,99	8,8889	2,00E+00	0,9488
1	central	16	0,1125	0,1125	0,1125	1	0	8,8889	4,00E+00	0,9488
1	peripheral	12	0,1125	0,1125	0,1125	0	1	8,8889	-4,00E+00	0,9488
1	peripheral	12	0,1125	0,1375	0,125	0,95	0,05	8	-1,28E+00	0,9031
1	peripheral	12	0,1125	0,1625	0,1375	0,9	0,1	7,2727	-9,54E-01	0,8617
1	peripheral	12	0,225	0,275	0,25	0,7	0,3	4	-3,68E-01	0,6021
1	peripheral	12	0,45	0,45	0,45	0,6	0,4	2,2222	-1,76E-01	0,3468
1	peripheral	12	0,55	0,55	0,55	0,5	0,5	1,8182	0,00E+00	0,2596
1	peripheral	12	0,325	0,325	0,325	0,4	0,6	3,0769	1,76E-01	0,4881
1	peripheral	12	0,225	0,225	0,225	0,3	0,7	4,4444	3,68E-01	0,6478
1	peripheral	12	0,1125	0,1375	0,125	0,1	0,9	8	9,54E-01	0,9031
1	peripheral	12	0,1375	0,1125	0,125	0,05	0,95	8	1,28E+00	0,9031
1	peripheral	12	0,09375	0,1125	0,103125	1	0	9,697	4,00E+00	0,9866
2	central	16	0,09375	0,08125	0,0875	0	1	11,4286	-4,00E+00	1,058
2	central	16	0,06875	0,1375	0,103125	0,9	0,1	9,697	-9,54E-01	0,9866
2	central	16	0,1375	0,1375	0,1375	0,8	0,2	7,2727	-6,02E-01	0,8617
2	central	16	0,1625	0,1375	0,15	0,7	0,3	6,6667	-3,68E-01	0,8239
2	central	16	0,275	0,225	0,25	0,6	0,4	4	-1,76E-01	0,6021
2	central	16	0,275	0,275	0,275	0,55	0,45	3,6364	-8,72E-02	0,5607
2	central	16	0,275	0,275	0,275	0,45	0,55	3,6364	8,72E-02	0,5607
2	central	16	0,275	0,225	0,25	0,4	0,6	4	1,76E-01	0,6021
2	central	16	0,1625	0,1625	0,1625	0,3	0,7	6,1538	3,68E-01	0,7891
2	central	16	0,1625	0,1375	0,15	0,2	0,8	6,6667	6,02E-01	0,8239
2	central	16	0,1125	0,08125	0,096875	0,1	0,9	10,3226	9,54E-01	1,0138
2	central	16	0,08125	0,08125	0,08125	1	0	12,3077	4,00E+00	1,0902
2	peripheral	16	0,1625	0,1625	0,1625	0	1	6,1538	-4,00E+00	0,7891
2	peripheral	16	0,275	0,225	0,25	0,9	0,1	4	-9,54E-01	0,6021
2	peripheral	16	0,275	0,325	0,3	0,8	0,2	3,3333	-6,02E-01	0,5229
2	peripheral	16	0,45	0,325	0,3875	0,75	0,25	2,5806	-4,77E-01	0,4117
2	peripheral	16	0,45	0,375	0,4125	0,7	0,3	2,4242	-3,68E-01	0,3846
2	peripheral	16	0,55	0,425	0,4875	0,65	0,35	2,0513	-2,69E-01	0,312
2	peripheral	16	0,45	0,375	0,4125	0,6	0,4	2,4242	-1,76E-01	0,3846
2	peripheral	16	0,325	0,325	0,325	0,55	0,45	3,0769	-8,72E-02	0,4881
2	peripheral	16	0,275	0,275	0,275	0,5	0,5	3,6364	0,00E+00	0,5607
2	peripheral	16	0,225	0,225	0,225	0,4	0,6	4,4444	1,76E-01	0,6478
2	peripheral	16	0,1875	0,1875	0,1875	0,3	0,7	5,3333	3,68E-01	0,727
2	peripheral	16	0,1625	0,1375	0,15	0,2	0,8	6,6667	6,02E-01	0,8239
2	peripheral	16	0,1375	0,1375	0,1375	0,1	0,9	7,2727	9,54E-01	0,8617
2	peripheral	16	0,09375	0,1125	0,103125	1	0	9,697	4,00E+00	0,9866
3	central	18	NA	NA	NA	0	1	4,3652	-4,00E+00	0,64
3	central	18	0,275	0,1875	0,23125	0,9	0,1	4,3243	-9,54E-01	0,6359
3	central	18	0,45	0,45	0,45	0,7	0,3	2,2222	-3,68E-01	0,3468
3	central	18	1,05	0,9	0,975	0,5	0,5	1,0256	0,00E+00	0,011
3	central	18	1,1	1,3	1,2	0,35	0,65	0,8333	2,69E-01	-0,0792
3	central	18	1,3	1,3	1,3	0,3	0,7	0,7692	3,68E-01	-0,114
3	central	18	0,9	1,1	1	0,275	0,725	1	4,21E-01	0
3	central	18	1,1	1	1,05	0,25	0,75	0,9524	4,77E-01	-0,0212
3	central	18	0,95	0,9	0,925	0,2	0,8	1,0811	6,02E-01	0,0339
3	central	18	0,45	0,55	0,5	0,1	0,9	2	9,54E-01	0,301
3	central	18	NA	NA	NA	1	0	1,9953	4,00E+00	0,3
3	peripheral	16	NA	NA	NA	0	1	1,9275	-4,00E+00	0,285
3	peripheral	16	0,75	0,55	0,65	0,9	0,1	1,5385	-9,54E-01	0,1871
3	peripheral	16	0,65	0,75	0,7	0,8	0,2	1,4286	-6,02E-01	0,1549
3	peripheral	16	0,65	0,9	0,775	0,75	0,25	1,2903	-4,77E-01	0,1107
3	peripheral	16	0,9	1,1	1	0,725	0,275	1	-4,21E-01	0
3	peripheral	16	1,1	1,3	1,2	0,7	0,3	0,8333	-3,68E-01	-0,0792
3	peripheral	16	1,1	1,1	1,1	0,6	0,4	0,9091	-1,76E-01	-0,0414
3	peripheral	16	0,9	1,1	1	0,5	0,5	1	0,00E+00	0
3	peripheral	16	0,75	0,55	0,65	0,3	0,7	1,5385	3,68E-01	0,1871
3	peripheral	16	0,375	0,375	0,375	0,1	0,9	2,6667	9,54E-01	0,426
3	peripheral	16	NA	NA	NA	1	0	4,4157	4,00E+00	0,645
15	central	14	0,05625	0,05625	0,05625	0	1	17,7778	-4,00E+00	1,2499
15	central	14	0,06875	0,08125	0,075	0,95	0,05	13,3333	-1,28E+00	1,1249
15	central	14	0,06875	0,09375	0,08125	0,9	0,1	12,3077	-9,54E-01	1,0902
15	central	14	0,09375	0,1125	0,103125	0,8	0,2	9,697	-6,02E-01	0,9866
15	central	14	0,1125	0,1125	0,1125	0,7	0,3	8,8889	-3,68E-01	0,9488
15	central	14	0,1375	0,1625	0,15	0,6	0,4	6,6667	-1,76E-01	0,8239
15	central	14	0,275	0,225	0,25	0,5	0,5	4	0,00E+00	0,6021
15	central	14	0,45	0,425	0,4375	0,4	0,6	2,2857	1,76E-01	0,359
15	central	14	0,275	0,325	0,3	0,3	0,7	3,3333	3,68E-01	0,5229
15	central	14	0,1875	0,1625	0,175	0,2	0,8	5,7143	6,02E-01	0,757
15	central	14	0,1375	0,1375	0,1375	0,1	0,9	7,2727	9,54E-01	0,8617
15	central	14	0,09375	0,10625	0,1	0,05	0,95	10	1,28E+00	1
15	central	14	0,09375	0,1125	0,103125	1	0	9,697	4,00E+00	0,9866
15	peripheral	12	0,09375	0,09375	0,09375	0	1	10,6667	-4,00E+00	1,028
15	peripheral	12	0,1375	0,1625	0,15	0,95	0,05	6,6667	-1,28E+00	0,8239
15	peripheral	12	0,275	0,1625	0,21875	0,9	0,1	4,5714	-9,54E-01	0,66
15	peripheral	12	0,275	0,325	0,3	0,8	0,2	3,3333	-6,02E-01	0,5229
15	peripheral	12	0,45	0,45	0,45	0,6	0,4	2,2222	-1,76E-01	0,3468
15	peripheral	12	0,325	0,375	0,35	0,5	0,5	2,8571	0,00E+00	0,4559
15	peripheral	12	0,275	0,2125	0,24375	0,4	0,6	4,1026	1,76E-01	0,6131
15	peripheral	12	0,2375	0,1875	0,2125	0,3	0,7	4,7059	3,68E-01	0,6726
15	peripheral	12	0,1375	0,1375	0,1375	0,1	0,9	7,2727	9,54E-01	0,8617
15	peripheral	12	0,1625	0,1375	0,15	0,05	0,95	6,6667	1,28E+00	0,8239
15	peripheral	12	0,1125	0,1125	0,1125	1	0	8,8889	4,00E+00	0,9488
16	central	16	0,1375	0,1125	0,125	0	1	8	-4,00E+00	0,9031
16	central	16	0,1375	0,1375	0,1375	0,95	0,05	7,2727	-1,28E+00	0,8617
16	central	16	0,1625	0,1375	0,15	0,9	0,1	6,6667	-9,54E-01	0,8239
16	central	16	0,1625	0,1375	0,15	0,8	0,2	6,6667	-6,02E-01	0,8239
16	central	16	0,225	0,275	0,25	0,7	0,3	4	-3,68E-01	0,6021
16	central	16	0,325	0,375	0,35	0,6	0,4	2,8571	-1,76E-01	0,4559
16	central	16	0,45	0,1875	0,31875	0,5	0,5	3,1373	0,00E+00	0,4966
16	central	16	0,375	0,325	0,35	0,4	0,6	2,8571	1,76E-01	0,4559
16	central	16	0,225	0,1375	0,18125	0,3	0,7	5,5172	3,68E-01	0,7417
16	central	16	0,1375	0,1375	0,1375	0,2	0,8	7,2727	6,02E-01	0,8617
16	central	16	0,1125	0,1375	0,125	0,05	0,95	8	1,28E+00	0,9031
16	central	16	0,1625	0,08125	0,121875	1	0	8,2051	4,00E+00	0,9141
16	peripheral	12	0,1125	0,1125	0,1125	0	1	8,8889	-4,00E+00	0,9488
16	peripheral	12	0,1625	0,1625	0,1625	0,95	0,05	6,1538	-1,28E+00	0,7891
16	peripheral	12	0,225	0,275	0,25	0,9	0,1	4	-9,54E-01	0,6021
16	peripheral	12	0,325	0,325	0,325	0,8	0,2	3,0769	-6,02E-01	0,4881
16	peripheral	12	0,65	0,45	0,55	0,7	0,3	1,8182	-3,68E-01	0,2596
16	peripheral	12	0,65	0,45	0,55	0,6	0,4	1,8182	-1,76E-01	0,2596
16	peripheral	12	0,45	0,375	0,4125	0,5	0,5	2,4242	0,00E+00	0,3846
16	peripheral	12	0,225	0,225	0,225	0,4	0,6	4,4444	1,76E-01	0,6478
16	peripheral	12	0,225	0,1875	0,20625	0,3	0,7	4,8485	3,68E-01	0,6856
16	peripheral	12	0,1625	0,1375	0,15	0,2	0,8	6,6667	6,02E-01	0,8239
16	peripheral	12	0,1375	0,1375	0,1375	0,1	0,9	7,2727	9,54E-01	0,8617
16	peripheral	12	0,1375	0,1125	0,125	0,05	0,95	8	1,28E+00	0,9031
16	peripheral	12	0,1125	0,1375	0,125	1	0	8	4,00E+00	0,9031
17	central	16	0,06875	0,034375	0,0515625	0	1	19,3939	-4,00E+00	1,2877
17	central	16	0,1125	0,10625	0,109375	0,95	0,05	9,1429	-1,28E+00	0,9611
17	central	16	0,1375	0,1125	0,125	0,9	0,1	8	-9,54E-01	0,9031
17	central	16	0,225	0,1625	0,19375	0,8	0,2	5,1613	-6,02E-01	0,7128
17	central	16	0,275	0,275	0,275	0,7	0,3	3,6364	-3,68E-01	0,5607
17	central	16	0,375	0,375	0,375	0,6	0,4	2,6667	-1,76E-01	0,426
17	central	16	0,55	0,45	0,5	0,5	0,5	2	0,00E+00	0,301
17	central	16	0,325	0,325	0,325	0,4	0,6	3,0769	1,76E-01	0,4881
17	central	16	0,225	0,275	0,25	0,3	0,7	4	3,68E-01	0,6021
17	central	16	0,1625	0,1875	0,175	0,2	0,8	5,7143	6,02E-01	0,757
17	central	16	0,1125	0,1125	0,1125	0,1	0,9	8,8889	9,54E-01	0,9488
17	central	16	0,09375	0,08125	0,0875	0,05	0,95	11,4286	1,28E+00	1,058
17	central	16	0,06875	0,08125	0,075	1	0	13,3333	4,00E+00	1,1249
17	peripheral	12	0,225	0,225	0,225	0	1	4,4444	-4,00E+00	0,6478
17	peripheral	12	0,225	0,225	0,225	0,95	0,05	4,4444	-1,28E+00	0,6478
17	peripheral	12	0,225	0,275	0,25	0,9	0,1	4	-9,54E-01	0,6021
17	peripheral	12	0,275	0,325	0,3	0,8	0,2	3,3333	-6,02E-01	0,5229
17	peripheral	12	0,45	0,55	0,5	0,7	0,3	2	-3,68E-01	0,301
17	peripheral	12	0,9	0,75	0,825	0,6	0,4	1,2121	-1,76E-01	0,0835
17	peripheral	12	0,55	0,45	0,5	0,5	0,5	2	0,00E+00	0,301
17	peripheral	12	0,275	0,225	0,25	0,4	0,6	4	1,76E-01	0,6021
17	peripheral	12	0,275	0,325	0,3	0,3	0,7	3,3333	3,68E-01	0,5229
17	peripheral	12	0,225	0,225	0,225	0,2	0,8	4,4444	6,02E-01	0,6478
17	peripheral	12	0,2125	0,1375	0,175	0,1	0,9	5,7143	9,54E-01	0,757
17	peripheral	12	0,1375	0,1625	0,15	0,05	0,95	6,6667	1,28E+00	0,8239
17	peripheral	12	0,1125	0,1125	0,1125	1	0	8,8889	4,00E+00	0,9488
18	central	16	0,1625	0,1875	0,175	0,95	0,05	5,7143	-1,28E+00	0,757
18	central	16	0,1625	0,1625	0,1625	0,9	0,1	6,1538	-9,54E-01	0,7891
18	central	16	0,225	0,275	0,25	0,8	0,2	4	-6,02E-01	0,6021
18	central	16	0,375	0,375	0,375	0,7	0,3	2,6667	-3,68E-01	0,426
18	central	16	0,55	0,525	0,5375	0,6	0,4	1,8605	-1,76E-01	0,2696
18	central	16	0,45	0,325	0,3875	0,5	0,5	2,5806	0,00E+00	0,4117
18	central	16	0,275	0,225	0,25	0,4	0,6	4	1,76E-01	0,6021
18	central	16	0,2125	0,1875	0,2	0,3	0,7	5	3,68E-01	0,699
18	central	16	0,1125	0,1375	0,125	0,2	0,8	8	6,02E-01	0,9031
18	central	16	0,1125	0,1375	0,125	0,1	0,9	8	9,54E-01	0,9031
18	central	16	0,09375	0,09375	0,09375	0,05	0,95	10,6667	1,28E+00	1,028
18	peripheral	12	0,275	0,275	0,275	0	1	3,6364	-4,00E+00	0,5607
18	peripheral	12	0,45	0,325	0,3875	0,95	0,05	2,5806	-1,28E+00	0,4117
18	peripheral	12	0,45	0,375	0,4125	0,9	0,1	2,4242	-9,54E-01	0,3846
18	peripheral	12	0,95	0,75	0,85	0,8	0,2	1,1765	-6,02E-01	0,0706
18	peripheral	12	0,9	0,9	0,9	0,7	0,3	1,1111	-3,68E-01	0,0458
18	peripheral	12	0,85	0,75	0,8	0,6	0,4	1,25	-1,76E-01	0,0969
18	peripheral	12	0,45	0,55	0,5	0,5	0,5	2	0,00E+00	0,301
18	peripheral	12	0,45	0,375	0,4125	0,4	0,6	2,4242	1,76E-01	0,3846
18	peripheral	12	0,275	0,325	0,3	0,3	0,7	3,3333	3,68E-01	0,5229
18	peripheral	12	0,275	0,375	0,325	0,2	0,8	3,0769	6,02E-01	0,4881
18	peripheral	12	0,325	0,325	0,325	0,1	0,9	3,0769	9,54E-01	0,4881
18	peripheral	12	0,09375	0,1375	0,115625	1	0	8,6486	4,00E+00	0,9369
19	central	14	0,046875	0,05625	0,0515625	0	1	19,3939	-4,00E+00	1,2877
19	central	14	0,05625	0,06875	0,0625	0,95	0,05	16	-1,28E+00	1,2041
19	central	14	0,06875	0,06875	0,06875	0,9	0,1	14,5455	-9,54E-01	1,1627
19	central	14	0,06875	0,08125	0,075	0,8	0,2	13,3333	-6,02E-01	1,1249
19	central	14	0,09375	0,08125	0,0875	0,7	0,3	11,4286	-3,68E-01	1,058
19	central	14	0,1125	0,10625	0,109375	0,6	0,4	9,1429	-1,76E-01	0,9611
19	central	14	0,225	0,1875	0,20625	0,5	0,5	4,8485	0,00E+00	0,6856
19	central	14	0,275	0,325	0,3	0,4	0,6	3,3333	1,76E-01	0,5229
19	central	14	0,225	0,225	0,225	0,3	0,7	4,4444	3,68E-01	0,6478
19	central	14	0,1625	0,1875	0,175	0,2	0,8	5,7143	6,02E-01	0,757
19	central	14	0,1125	0,1125	0,1125	0,1	0,9	8,8889	9,54E-01	0,9488
19	central	14	0,1125	0,1375	0,125	0,05	0,95	8	1,28E+00	0,9031
19	central	14	0,08125	0,08125	0,08125	1	0	12,3077	4,00E+00	1,0902
19	peripheral	12	0,1125	0,1125	0,1125	0	1	8,8889	-4,00E+00	0,9488
19	peripheral	12	0,1625	0,1875	0,175	0,95	0,05	5,7143	-1,28E+00	0,757
19	peripheral	12	0,225	0,225	0,225	0,9	0,1	4,4444	-9,54E-01	0,6478
19	peripheral	12	0,275	0,225	0,25	0,8	0,2	4	-6,02E-01	0,6021
19	peripheral	12	0,45	0,425	0,4375	0,7	0,3	2,2857	-3,68E-01	0,359
19	peripheral	12	0,55	0,55	0,55	0,6	0,4	1,8182	-1,76E-01	0,2596
19	peripheral	12	0,9	0,75	0,825	0,5	0,5	1,2121	0,00E+00	0,0835
19	peripheral	12	0,375	0,325	0,35	0,4	0,6	2,8571	1,76E-01	0,4559
19	peripheral	12	0,275	0,325	0,3	0,3	0,7	3,3333	3,68E-01	0,5229
19	peripheral	12	0,1625	0,225	0,19375	0,2	0,8	5,1613	6,02E-01	0,7128
19	peripheral	12	0,2125	0,1625	0,1875	0,1	0,9	5,3333	9,54E-01	0,727
19	peripheral	12	0,275	0,1375	0,20625	0,05	0,95	4,8485	1,28E+00	0,6856
19	peripheral	12	0,1625	0,1875	0,175	1	0	5,7143	4,00E+00	0,757
20	central	14	0,06875	0,08125	0,075	0	1	13,3333	-4,00E+00	1,1249
20	central	14	0,1125	0,1125	0,1125	0,95	0,05	8,8889	-1,28E+00	0,9488
20	central	14	0,1625	0,1125	0,1375	0,9	0,1	7,2727	-9,54E-01	0,8617
20	central	14	0,1375	0,1375	0,1375	0,8	0,2	7,2727	-6,02E-01	0,8617
20	central	14	0,1875	0,1375	0,1625	0,7	0,3	6,1538	-3,68E-01	0,7891
20	central	14	0,275	0,225	0,25	0,6	0,4	4	-1,76E-01	0,6021
20	central	14	0,275	0,275	0,275	0,5	0,5	3,6364	0,00E+00	0,5607
20	central	14	0,375	0,325	0,35	0,4	0,6	2,8571	1,76E-01	0,4559
20	central	14	0,65	0,45	0,55	0,3	0,7	1,8182	3,68E-01	0,2596
20	central	14	0,9	1,1	1	0,2	0,8	1	6,02E-01	0
20	central	14	0,75	0,9	0,825	0,1	0,9	1,2121	9,54E-01	0,0835
20	central	14	0,45	0,575	0,5125	0,05	0,95	1,9512	1,28E+00	0,2903
20	central	14	0,275	0,325	0,3	1	0	3,3333	4,00E+00	0,5229
20	peripheral	12	0,05625	0,1125	0,084375	0	1	11,8519	-4,00E+00	1,0738
20	peripheral	12	0,08125	0,08125	0,08125	0,9	0,1	12,3077	-9,54E-01	1,0902
20	peripheral	12	0,1125	0,09375	0,103125	0,8	0,2	9,697	-6,02E-01	0,9866
20	peripheral	12	0,1625	0,1375	0,15	0,7	0,3	6,6667	-3,68E-01	0,8239
20	peripheral	12	0,1625	0,1375	0,15	0,6	0,4	6,6667	-1,76E-01	0,8239
20	peripheral	12	0,1625	0,225	0,19375	0,5	0,5	5,1613	0,00E+00	0,7128
20	peripheral	12	0,275	0,325	0,3	0,4	0,6	3,3333	1,76E-01	0,5229
20	peripheral	12	0,65	0,575	0,6125	0,3	0,7	1,6327	3,68E-01	0,2129
20	peripheral	12	0,275	0,375	0,325	0,2	0,8	3,0769	6,02E-01	0,4881
20	peripheral	12	0,275	0,325	0,3	0,1	0,9	3,3333	9,54E-01	0,5229
20	peripheral	12	0,225	0,225	0,225	1	0	4,4444	4,00E+00	0,6478
21	central	14	0,06875	0,08125	0,075	0	1	13,3333	-4,00E+00	1,1249
21	central	14	0,08125	0,1125	0,096875	0,95	0,05	10,3226	-1,28E+00	1,0138
21	central	14	0,06875	0,09375	0,08125	0,95	0,05	12,3077	-1,28E+00	1,0902
21	central	14	0,06875	0,08125	0,075	0,9	0,1	13,3333	-9,54E-01	1,1249
21	central	14	0,1125	0,1125	0,1125	0,8	0,2	8,8889	-6,02E-01	0,9488
21	central	14	0,1625	0,1625	0,1625	0,7	0,3	6,1538	-3,68E-01	0,7891
21	central	14	0,1875	0,1875	0,1875	0,6	0,4	5,3333	-1,76E-01	0,727
21	central	14	0,275	0,325	0,3	0,5	0,5	3,3333	0,00E+00	0,5229
21	central	14	0,45	0,375	0,4125	0,4	0,6	2,4242	1,76E-01	0,3846
21	central	14	0,45	0,55	0,5	0,3	0,7	2	3,68E-01	0,301
21	central	14	0,275	0,325	0,3	0,2	0,8	3,3333	6,02E-01	0,5229
21	central	14	0,275	0,275	0,275	0,1	0,9	3,6364	9,54E-01	0,5607
21	central	14	0,225	0,225	0,225	0,05	0,95	4,4444	1,28E+00	0,6478
21	central	14	0,1625	0,1375	0,15	1	0	6,6667	4,00E+00	0,8239
21	peripheral	10	0,2375	0,1875	0,2125	0	1	4,7059	-4,00E+00	0,6726
21	peripheral	10	0,375	0,325	0,35	0,95	0,05	2,8571	-1,28E+00	0,4559
21	peripheral	10	0,45	0,45	0,45	0,9	0,1	2,2222	-9,54E-01	0,3468
21	peripheral	10	0,55	0,55	0,55	0,8	0,2	1,8182	-6,02E-01	0,2596
21	peripheral	10	0,65	0,75	0,7	0,7	0,3	1,4286	-3,68E-01	0,1549
21	peripheral	10	0,9	1,5	1,2	0,6	0,4	0,8333	-1,76E-01	-0,0792
21	peripheral	10	0,9	1,3	1,1	0,6	0,4	0,9091	-1,76E-01	-0,0414
21	peripheral	10	0,95	0,75	0,85	0,5	0,5	1,1765	0,00E+00	0,0706
21	peripheral	10	0,45	0,55	0,5	0,4	0,6	2	1,76E-01	0,301
21	peripheral	10	0,325	0,325	0,325	0,3	0,7	3,0769	3,68E-01	0,4881
21	peripheral	10	0,275	0,375	0,325	0,2	0,8	3,0769	6,02E-01	0,4881
21	peripheral	10	0,275	0,275	0,275	0,1	0,9	3,6364	9,54E-01	0,5607
21	peripheral	10	0,275	0,225	0,25	0,05	0,95	4	1,28E+00	0,6021
21	peripheral	10	0,275	0,325	0,3	1	0	3,3333	4,00E+00	0,5229
22	central	16	0,08125	0,1125	0,096875	0	1	10,3226	-4,00E+00	1,0138
22	central	16	0,1625	0,1375	0,15	0,9	0,1	6,6667	-9,54E-01	0,8239
22	central	16	0,1625	0,1625	0,1625	0,8	0,2	6,1538	-6,02E-01	0,7891
22	central	16	0,225	0,1875	0,20625	0,7	0,3	4,8485	-3,68E-01	0,6856
22	central	16	0,375	0,325	0,35	0,6	0,4	2,8571	-1,76E-01	0,4559
22	central	16	0,45	0,425	0,4375	0,5	0,5	2,2857	0,00E+00	0,359
22	central	16	0,225	0,275	0,25	0,4	0,6	4	1,76E-01	0,6021
22	central	16	0,1625	0,1875	0,175	0,3	0,7	5,7143	3,68E-01	0,757
22	central	16	0,1125	0,1375	0,125	0,2	0,8	8	6,02E-01	0,9031
22	central	16	0,1125	0,10625	0,109375	0,1	0,9	9,1429	9,54E-01	0,9611
22	central	16	0,09375	0,08125	0,0875	1	0	11,4286	4,00E+00	1,058
22	peripheral	14	0,1625	0,1375	0,15	0	1	6,6667	-4,00E+00	0,8239
22	peripheral	14	0,1875	0,1875	0,1875	0,9	0,1	5,3333	-9,54E-01	0,727
22	peripheral	14	0,45	0,325	0,3875	0,8	0,2	2,5806	-6,02E-01	0,4117
22	peripheral	14	0,375	0,375	0,375	0,7	0,3	2,6667	-3,68E-01	0,426
22	peripheral	14	0,55	0,65	0,6	0,6	0,4	1,6667	-1,76E-01	0,2219
22	peripheral	14	0,45	0,45	0,45	0,5	0,5	2,2222	0,00E+00	0,3468
22	peripheral	14	0,275	0,275	0,275	0,4	0,6	3,6364	1,76E-01	0,5607
22	peripheral	14	0,225	0,225	0,225	0,3	0,7	4,4444	3,68E-01	0,6478
22	peripheral	14	0,225	0,225	0,225	0,2	0,8	4,4444	6,02E-01	0,6478
22	peripheral	14	0,225	0,225	0,225	0,1	0,9	4,4444	9,54E-01	0,6478
22	peripheral	14	0,1125	0,1375	0,125	1	0	8	4,00E+00	0,9031
23	central	14	0,08125	0,10625	0,09375	0	1	10,6667	-4,00E+00	1,028
23	central	14	0,1125	0,1125	0,1125	0,9	0,1	8,8889	-9,54E-01	0,9488
23	central	14	0,1125	0,1375	0,125	0,8	0,2	8	-6,02E-01	0,9031
23	central	14	0,1375	0,1625	0,15	0,7	0,3	6,6667	-3,68E-01	0,8239
23	central	14	0,1625	0,225	0,19375	0,6	0,4	5,1613	-1,76E-01	0,7128
23	central	14	0,225	0,275	0,25	0,5	0,5	4	0,00E+00	0,6021
23	central	14	0,275	0,325	0,3	0,4	0,6	3,3333	1,76E-01	0,5229
23	central	14	0,275	0,325	0,3	0,3	0,7	3,3333	3,68E-01	0,5229
23	central	14	0,225	0,325	0,275	0,2	0,8	3,6364	6,02E-01	0,5607
23	central	14	0,1625	0,1875	0,175	0,1	0,9	5,7143	9,54E-01	0,757
23	central	14	0,1375	0,1125	0,125	1	0	8	4,00E+00	0,9031
23	peripheral	10	0,225	0,1625	0,19375	0	1	5,1613	-4,00E+00	0,7128
23	peripheral	10	0,275	0,375	0,325	0,9	0,1	3,0769	-9,54E-01	0,4881
23	peripheral	10	0,375	0,325	0,35	0,8	0,2	2,8571	-6,02E-01	0,4559
23	peripheral	10	0,45	0,45	0,45	0,7	0,3	2,2222	-3,68E-01	0,3468
23	peripheral	10	0,45	0,375	0,4125	0,6	0,4	2,4242	-1,76E-01	0,3846
23	peripheral	10	0,275	0,325	0,3	0,5	0,5	3,3333	0,00E+00	0,5229
23	peripheral	10	0,225	0,225	0,225	0,4	0,6	4,4444	1,76E-01	0,6478
23	peripheral	10	0,225	0,275	0,25	0,3	0,7	4	3,68E-01	0,6021
23	peripheral	10	0,225	0,1625	0,19375	0,2	0,8	5,1613	6,02E-01	0,7128
23	peripheral	10	0,1625	0,1875	0,175	0,1	0,9	5,7143	9,54E-01	0,757
23	peripheral	10	0,1125	0,1125	0,1125	1	0	8,8889	4,00E+00	0,9488
24	central	12	0,06875	0,09375	0,08125	0	1	12,3077	-4,00E+00	1,0902
24	central	12	0,1125	0,1125	0,1125	0,9	0,1	8,8889	-9,54E-01	0,9488
24	central	12	0,1375	0,1375	0,1375	0,8	0,2	7,2727	-6,02E-01	0,8617
24	central	12	0,225	0,225	0,225	0,7	0,3	4,4444	-3,68E-01	0,6478
24	central	12	0,55	0,325	0,4375	0,6	0,4	2,2857	-1,76E-01	0,359
24	central	12	0,65	0,55	0,6	0,5	0,5	1,6667	0,00E+00	0,2219
24	central	12	0,9	0,9	0,9	0,4	0,6	1,1111	1,76E-01	0,0458
24	central	12	0,45	0,45	0,45	0,3	0,7	2,2222	3,68E-01	0,3468
24	central	12	0,325	0,325	0,325	0,2	0,8	3,0769	6,02E-01	0,4881
24	central	12	0,225	0,275	0,25	0,1	0,9	4	9,54E-01	0,6021
24	central	12	0,1125	0,1375	0,125	1	0	8	4,00E+00	0,9031
24	peripheral	8	0,275	0,275	0,275	0,9	0,1	3,6364	-9,54E-01	0,5607
24	peripheral	8	0,375	0,375	0,375	0,8	0,2	2,6667	-6,02E-01	0,426
24	peripheral	8	0,55	0,55	0,55	0,7	0,3	1,8182	-3,68E-01	0,2596
24	peripheral	8	0,9	0,55	0,725	0,6	0,4	1,3793	-1,76E-01	0,1397
24	peripheral	8	0,85	0,9	0,875	0,5	0,5	1,1429	0,00E+00	0,058
24	peripheral	8	0,55	0,9	0,725	0,4	0,6	1,3793	1,76E-01	0,1397
24	peripheral	8	0,65	0,55	0,6	0,3	0,7	1,6667	3,68E-01	0,2219
24	peripheral	8	0,55	0,55	0,55	0,2	0,8	1,8182	6,02E-01	0,2596
24	peripheral	8	0,55	0,55	0,55	0,1	0,9	1,8182	9,54E-01	0,2596
28	central	16	0,09375	0,06875	0,08125	0	1	12,3077	-4,00E+00	1,0902
28	central	16	0,1125	0,1375	0,125	0,9	0,1	8	-9,54E-01	0,9031
28	central	16	0,225	0,225	0,225	0,7	0,3	4,4444	-3,68E-01	0,6478
28	central	16	0,275	0,325	0,3	0,6	0,4	3,3333	-1,76E-01	0,5229
28	central	16	0,375	0,375	0,375	0,5	0,5	2,6667	0,00E+00	0,426
28	central	16	0,45	0,375	0,4125	0,4	0,6	2,4242	1,76E-01	0,3846
28	central	16	0,325	0,325	0,325	0,3	0,7	3,0769	3,68E-01	0,4881
28	central	16	0,1625	0,1375	0,15	0,1	0,9	6,6667	9,54E-01	0,8239
28	central	16	0,1125	0,1375	0,125	1	0	8	4,00E+00	0,9031
28	peripheral	12	0,1625	0,1375	0,15	0	1	6,6667	-4,00E+00	0,8239
28	peripheral	12	0,225	0,225	0,225	0,9	0,1	4,4444	-9,54E-01	0,6478
28	peripheral	12	0,375	0,375	0,375	0,7	0,3	2,6667	-3,68E-01	0,426
28	peripheral	12	0,45	0,375	0,4125	0,5	0,5	2,4242	0,00E+00	0,3846
28	peripheral	12	0,225	0,325	0,275	0,4	0,6	3,6364	1,76E-01	0,5607
28	peripheral	12	0,1875	0,1125	0,15	0,3	0,7	6,6667	3,68E-01	0,8239
28	peripheral	12	0,08125	0,1125	0,096875	1	0	10,3226	4,00E+00	1,0138
29	central	12	0,1125	0,1125	0,1125	0	1	8,8889	-4,00E+00	0,9488
29	central	12	0,2125	0,1375	0,175	0,9	0,1	5,7143	-9,54E-01	0,757
29	central	12	0,225	0,225	0,225	0,7	0,3	4,4444	-3,68E-01	0,6478
29	central	12	0,45	0,425	0,4375	0,6	0,4	2,2857	-1,76E-01	0,359
29	central	12	0,45	0,55	0,5	0,5	0,5	2	0,00E+00	0,301
29	central	12	0,45	0,475	0,4625	0,4	0,6	2,1622	1,76E-01	0,3349
29	central	12	0,375	0,45	0,4125	0,3	0,7	2,4242	3,68E-01	0,3846
29	central	12	0,2125	0,225	0,21875	0,1	0,9	4,5714	9,54E-01	0,66
29	central	12	0,1875	0,225	0,20625	1	0	4,8485	4,00E+00	0,6856
29	peripheral	6	0,375	0,325	0,35	0	1	2,8571	-4,00E+00	0,4559
29	peripheral	6	0,95	0,55	0,75	0,9	0,1	1,3333	-9,54E-01	0,1249
29	peripheral	6	0,55	0,55	0,55	0,7	0,3	1,8182	-3,68E-01	0,2596
29	peripheral	6	0,45	0,55	0,5	0,6	0,4	2	-1,76E-01	0,301
29	peripheral	6	0,45	0,55	0,5	0,5	0,5	2	0,00E+00	0,301
29	peripheral	6	0,45	0,375	0,4125	0,4	0,6	2,4242	1,76E-01	0,3846
29	peripheral	6	0,325	0,325	0,325	0,3	0,7	3,0769	3,68E-01	0,4881
29	peripheral	6	0,1125	0,1125	0,1125	0,05	0,95	8,8889	1,28E+00	0,9488
29	peripheral	6	0,0875	0,1125	0,1	0,01	0,99	10	2,00E+00	1
30	central	16	0,06875	0,05625	0,0625	0	1	16	-4,00E+00	1,2041
30	central	16	0,08125	0,06875	0,075	0,9	0,1	13,3333	-9,54E-01	1,1249
30	central	16	0,1125	0,1125	0,1125	0,7	0,3	8,8889	-3,68E-01	0,9488
30	central	16	0,1625	0,1375	0,15	0,6	0,4	6,6667	-1,76E-01	0,8239
30	central	16	0,275	0,275	0,275	0,5	0,5	3,6364	0,00E+00	0,5607
30	central	16	0,275	0,225	0,25	0,4	0,6	4	1,76E-01	0,6021
30	central	16	0,1875	0,1875	0,1875	0,3	0,7	5,3333	3,68E-01	0,727
30	central	16	0,08125	0,08125	0,08125	0,1	0,9	12,3077	9,54E-01	1,0902
30	central	16	0,06875	0,09375	0,08125	1	0	12,3077	4,00E+00	1,0902
30	peripheral	10	0,09375	0,08125	0,0875	0	1	11,4286	-4,00E+00	1,058
30	peripheral	10	0,1125	0,1625	0,1375	0,9	0,1	7,2727	-9,54E-01	0,8617
30	peripheral	10	0,1875	0,225	0,20625	0,7	0,3	4,8485	-3,68E-01	0,6856
30	peripheral	10	0,225	0,275	0,25	0,6	0,4	4	-1,76E-01	0,6021
30	peripheral	10	0,275	0,275	0,275	0,5	0,5	3,6364	0,00E+00	0,5607
30	peripheral	10	0,275	0,275	0,275	0,4	0,6	3,6364	1,76E-01	0,5607
30	peripheral	10	0,1375	0,1125	0,125	0,3	0,7	8	3,68E-01	0,9031
30	peripheral	10	0,08125	0,08125	0,08125	0,1	0,9	12,3077	9,54E-01	1,0902
30	peripheral	10	0,06875	0,05625	0,0625	1	0	16	4,00E+00	1,2041
31	central	16	0,1125	0,1125	0,1125	0	1	8,8889	-4,00E+00	0,9488
31	central	16	0,1375	0,1375	0,1375	0,9	0,1	7,2727	-9,54E-01	0,8617
31	central	16	0,275	0,1875	0,23125	0,7	0,3	4,3243	-3,68E-01	0,6359
31	central	16	0,375	0,375	0,375	0,6	0,4	2,6667	-1,76E-01	0,426
31	central	16	0,45	0,425	0,4375	0,5	0,5	2,2857	0,00E+00	0,359
31	central	16	0,325	0,325	0,325	0,4	0,6	3,0769	1,76E-01	0,4881
31	central	16	0,225	0,275	0,25	0,3	0,7	4	3,68E-01	0,6021
31	central	16	0,1375	0,1125	0,125	0,1	0,9	8	9,54E-01	0,9031
31	central	16	0,06875	0,09375	0,08125	1	0	12,3077	4,00E+00	1,0902
31	peripheral	12	0,1875	0,275	0,23125	0,9	0,1	4,3243	-9,54E-01	0,6359
31	peripheral	12	0,55	0,45	0,5	0,7	0,3	2	-3,68E-01	0,301
31	peripheral	12	0,375	0,375	0,375	0,6	0,4	2,6667	-1,76E-01	0,426
31	peripheral	12	0,375	0,325	0,35	0,5	0,5	2,8571	0,00E+00	0,4559
31	peripheral	12	0,275	0,225	0,25	0,4	0,6	4	1,76E-01	0,6021
31	peripheral	12	0,225	0,225	0,225	0,3	0,7	4,4444	3,68E-01	0,6478
31	peripheral	12	0,1125	0,225	0,16875	0,1	0,9	5,9259	9,54E-01	0,7728
32	central	16	0,1125	0,1125	0,1125	0	1	8,8889	-4,00E+00	0,9488
32	central	16	0,225	0,1125	0,16875	0,9	0,1	5,9259	-9,54E-01	0,7728
32	central	16	0,1625	0,1375	0,15	0,9	0,1	6,6667	-9,54E-01	0,8239
32	central	16	0,275	0,225	0,25	0,7	0,3	4	-3,68E-01	0,6021
32	central	16	0,45	0,425	0,4375	0,6	0,4	2,2857	-1,76E-01	0,359
32	central	16	0,375	0,375	0,375	0,5	0,5	2,6667	0,00E+00	0,426
32	central	16	0,275	0,225	0,25	0,4	0,6	4	1,76E-01	0,6021
32	central	16	0,2125	0,1375	0,175	0,3	0,7	5,7143	3,68E-01	0,757
32	central	16	0,1375	0,1375	0,1375	0,1	0,9	7,2727	9,54E-01	0,8617
32	central	16	0,08125	0,09375	0,0875	1	0	11,4286	4,00E+00	1,058
32	peripheral	10	0,225	0,1875	0,20625	0	1	4,8485	-4,00E+00	0,6856
32	peripheral	10	0,275	0,325	0,3	0,9	0,1	3,3333	-9,54E-01	0,5229
32	peripheral	10	0,45	0,45	0,45	0,7	0,3	2,2222	-3,68E-01	0,3468
32	peripheral	10	0,45	0,325	0,3875	0,6	0,4	2,5806	-1,76E-01	0,4117
32	peripheral	10	0,325	0,325	0,325	0,5	0,5	3,0769	0,00E+00	0,4881
32	peripheral	10	0,225	0,225	0,225	0,4	0,6	4,4444	1,76E-01	0,6478
32	peripheral	10	0,1875	0,1625	0,175	0,3	0,7	5,7143	3,68E-01	0,757
32	peripheral	10	0,1625	0,1375	0,15	0,1	0,9	6,6667	9,54E-01	0,8239
32	peripheral	10	0,1125	0,1375	0,125	1	0	8	4,00E+00	0,9031
33	central	16	0,05625	0,06875	0,0625	0	1	16	-4,00E+00	1,2041
33	central	16	0,1375	0,09375	0,115625	0,9	0,1	8,6486	-9,54E-01	0,9369
33	central	16	0,1875	0,1375	0,1625	0,7	0,3	6,1538	-3,68E-01	0,7891
33	central	16	0,225	0,225	0,225	0,6	0,4	4,4444	-1,76E-01	0,6478
33	central	16	0,225	0,225	0,225	0,5	0,5	4,4444	0,00E+00	0,6478
33	central	16	0,275	0,225	0,25	0,4	0,6	4	1,76E-01	0,6021
33	central	16	0,1625	0,1375	0,15	0,3	0,7	6,6667	3,68E-01	0,8239
33	central	16	0,1125	0,1125	0,1125	0,1	0,9	8,8889	9,54E-01	0,9488
33	central	16	0,09375	0,08125	0,0875	1	0	11,4286	4,00E+00	1,058
33	peripheral	8	0,2125	0,225	0,21875	0	1	4,5714	-4,00E+00	0,66
33	peripheral	8	0,275	0,325	0,3	0,9	0,1	3,3333	-9,54E-01	0,5229
33	peripheral	8	0,55	0,475	0,5125	0,7	0,3	1,9512	-3,68E-01	0,2903
33	peripheral	8	0,375	0,375	0,375	0,6	0,4	2,6667	-1,76E-01	0,426
33	peripheral	8	0,275	0,325	0,3	0,5	0,5	3,3333	0,00E+00	0,5229
33	peripheral	8	0,275	0,225	0,25	0,4	0,6	4	1,76E-01	0,6021
33	peripheral	8	0,225	0,1375	0,18125	0,3	0,7	5,5172	3,68E-01	0,7417
33	peripheral	8	0,1125	0,1125	0,1125	0,1	0,9	8,8889	9,54E-01	0,9488
33	peripheral	8	0,08125	0,08125	0,08125	1	0	12,3077	4,00E+00	1,0902
42	central	14	0,08125	0,08125	0,08125	0	1	12,3077	-4,00E+00	1,0902
42	central	14	0,1125	0,1125	0,1125	0,9	0,1	8,8889	-9,54E-01	0,9488
42	central	14	0,1625	0,1375	0,15	0,7	0,3	6,6667	-3,68E-01	0,8239
42	central	14	0,1625	0,225	0,19375	0,6	0,4	5,1613	-1,76E-01	0,7128
42	central	14	0,275	0,325	0,3	0,5	0,5	3,3333	0,00E+00	0,5229
42	central	14	0,45	0,45	0,45	0,4	0,6	2,2222	1,76E-01	0,3468
42	central	14	0,45	0,525	0,4875	0,3	0,7	2,0513	3,68E-01	0,312
42	central	14	0,45	0,325	0,3875	0,2	0,8	2,5806	6,02E-01	0,4117
42	central	14	0,225	0,225	0,225	0,1	0,9	4,4444	9,54E-01	0,6478
42	central	14	0,1625	0,1375	0,15	1	0	6,6667	4,00E+00	0,8239
42	peripheral	10	0,1625	0,13125	0,146875	0	1	6,8085	-4,00E+00	0,8331
42	peripheral	10	0,2125	0,1875	0,2	0,9	0,1	5	-9,54E-01	0,699
42	peripheral	10	0,55	0,55	0,55	0,7	0,3	1,8182	-3,68E-01	0,2596
42	peripheral	10	0,65	0,45	0,55	0,6	0,4	1,8182	-1,76E-01	0,2596
42	peripheral	10	0,75	0,55	0,65	0,5	0,5	1,5385	0,00E+00	0,1871
42	peripheral	10	0,75	0,55	0,65	0,4	0,6	1,5385	1,76E-01	0,1871
42	peripheral	10	0,65	0,9	0,775	0,4	0,6	1,2903	1,76E-01	0,1107
42	peripheral	10	0,55	0,55	0,55	0,3	0,7	1,8182	3,68E-01	0,2596
42	peripheral	10	0,275	0,225	0,25	0,1	0,9	4	9,54E-01	0,6021
42	peripheral	10	0,1625	0,1375	0,15	1	0	6,6667	4,00E+00	0,8239
44	central	16	0,08125	0,1375	0,109375	0	1	9,1429	-4,00E+00	0,9611
44	central	16	0,1125	0,1125	0,1125	0,9	0,1	8,8889	-9,54E-01	0,9488
44	central	16	0,1625	0,1875	0,175	0,7	0,3	5,7143	-3,68E-01	0,757
44	central	16	0,325	0,325	0,325	0,6	0,4	3,0769	-1,76E-01	0,4881
44	central	16	0,375	0,325	0,35	0,5	0,5	2,8571	0,00E+00	0,4559
44	central	16	0,45	0,55	0,5	0,4	0,6	2	1,76E-01	0,301
44	central	16	0,45	0,375	0,4125	0,3	0,7	2,4242	3,68E-01	0,3846
44	central	16	0,1875	0,1875	0,1875	0,1	0,9	5,3333	9,54E-01	0,727
44	central	16	0,1125	0,1125	0,1125	1	0	8,8889	4,00E+00	0,9488
44	peripheral	12	0,1375	0,1875	0,1625	0	1	6,1538	-4,00E+00	0,7891
44	peripheral	12	0,275	0,225	0,25	0,9	0,1	4	-9,54E-01	0,6021
44	peripheral	12	0,45	0,375	0,4125	0,7	0,3	2,4242	-3,68E-01	0,3846
44	peripheral	12	0,75	0,55	0,65	0,6	0,4	1,5385	-1,76E-01	0,1871
44	peripheral	12	0,55	0,55	0,55	0,5	0,5	1,8182	0,00E+00	0,2596
44	peripheral	12	0,375	0,325	0,35	0,4	0,6	2,8571	1,76E-01	0,4559
44	peripheral	12	0,275	0,275	0,275	0,3	0,7	3,6364	3,68E-01	0,5607
44	peripheral	12	0,1625	0,1875	0,175	0,1	0,9	5,7143	9,54E-01	0,757
44	peripheral	12	0,06875	0,1125	0,090625	1	0	11,0345	4,00E+00	1,0428
41	peripheral	10	0,1375	0,1125	0,125	0	1	8	-4,00E+00	0,9031
41	peripheral	10	0,225	0,225	0,225	0,9	0,1	4,4444	-9,54E-01	0,6478
41	peripheral	10	0,275	0,375	0,325	0,7	0,3	3,0769	-3,68E-01	0,4881
41	peripheral	10	0,275	0,275	0,275	0,6	0,4	3,6364	-1,76E-01	0,5607
41	peripheral	10	0,225	0,225	0,225	0,5	0,5	4,4444	0,00E+00	0,6478
41	peripheral	10	0,1875	0,1375	0,1625	0,4	0,6	6,1538	1,76E-01	0,7891
41	peripheral	10	0,1375	0,1375	0,1375	0,3	0,7	7,2727	3,68E-01	0,8617
41	peripheral	10	0,053125	0,05625	0,0546875	1	0	18,2857	4,00E+00	1,2621
41	central	15	0,06875	0,08125	0,075	0,9	0,1	13,3333	-9,54E-01	1,1249
41	central	15	0,1625	0,1375	0,15	0,7	0,3	6,6667	-3,68E-01	0,8239
41	central	15	0,2125	0,1375	0,175	0,6	0,4	5,7143	-1,76E-01	0,757
41	central	15	0,1625	0,1375	0,15	0,5	0,5	6,6667	0,00E+00	0,8239
41	central	15	0,1125	0,1125	0,1125	0,4	0,6	8,8889	1,76E-01	0,9488
41	central	15	0,1125	0,1125	0,1125	0,3	0,7	8,8889	3,68E-01	0,9488
41	central	15	0,06875	0,08125	0,075	0,1	0,9	13,3333	9,54E-01	1,1249
34	peripheral	6	0,275	0,325	0,3	0	1	3,3333	-4,00E+00	0,5229
34	peripheral	6	0,35	0,325	0,3375	0,99	0,01	2,963	-2,00E+00	0,4717
34	peripheral	6	0,45	0,45	0,45	0,95	0,05	2,2222	-1,28E+00	0,3468
34	peripheral	6	0,55	0,625	0,5875	0,9	0,1	1,7021	-9,54E-01	0,231
34	peripheral	6	0,65	0,475	0,5625	0,7	0,3	1,7778	-3,68E-01	0,2499
34	peripheral	6	0,45	0,45	0,45	0,6	0,4	2,2222	-1,76E-01	0,3468
34	peripheral	6	0,45	0,425	0,4375	0,5	0,5	2,2857	0,00E+00	0,359
34	peripheral	6	0,225	0,275	0,25	0,4	0,6	4	1,76E-01	0,6021
34	peripheral	6	0,225	0,275	0,25	0,3	0,7	4	3,68E-01	0,6021
34	peripheral	6	0,225	0,225	0,225	0,1	0,9	4,4444	9,54E-01	0,6478
34	peripheral	6	0,225	0,225	0,225	0,05	0,95	4,4444	1,28E+00	0,6478
34	peripheral	6	0,225	0,1875	0,20625	0,01	0,99	4,8485	2,00E+00	0,6856
34	peripheral	6	0,1125	0,1375	0,125	1	0	8	4,00E+00	0,9031
34	central	12	0,05625	0,06875	0,0625	0	1	16	-4,00E+00	1,2041
34	central	12	0,06875	0,09375	0,08125	0,9	0,1	12,3077	-9,54E-01	1,0902
34	central	12	0,1625	0,1375	0,15	0,7	0,3	6,6667	-3,68E-01	0,8239
34	central	12	0,275	0,325	0,3	0,6	0,4	3,3333	-1,76E-01	0,5229
34	central	12	0,45	0,425	0,4375	0,5	0,5	2,2857	0,00E+00	0,359
34	central	12	0,275	0,225	0,25	0,4	0,6	4	1,76E-01	0,6021
34	central	12	0,1375	0,225	0,18125	0,3	0,7	5,5172	3,68E-01	0,7417
34	central	12	0,1125	0,1125	0,1125	0,1	0,9	8,8889	9,54E-01	0,9488
34	central	12	0,1125	0,08125	0,096875	1	0	10,3226	4,00E+00	1,0138
36	peripheral	10	0,275	0,225	0,25	0	1	4	-4,00E+00	0,6021
36	peripheral	10	0,325	0,325	0,325	0,9	0,1	3,0769	-9,54E-01	0,4881
36	peripheral	10	0,65	0,55	0,6	0,8	0,2	1,6667	-6,02E-01	0,2219
36	peripheral	10	0,65	0,475	0,5625	0,7	0,3	1,7778	-3,68E-01	0,2499
36	peripheral	10	0,55	0,475	0,5125	0,6	0,4	1,9512	-1,76E-01	0,2903
36	peripheral	10	0,275	0,275	0,275	0,5	0,5	3,6364	0,00E+00	0,5607
36	peripheral	10	0,1875	0,1875	0,1875	0,4	0,6	5,3333	1,76E-01	0,727
36	peripheral	10	0,2125	0,1875	0,2	0,3	0,7	5	3,68E-01	0,699
36	peripheral	10	0,225	0,1625	0,19375	0,2	0,8	5,1613	6,02E-01	0,7128
36	peripheral	10	0,1625	0,1375	0,15	0,1	0,9	6,6667	9,54E-01	0,8239
36	peripheral	10	0,1125	0,08125	0,096875	1	0	10,3226	4,00E+00	1,0138
36	central	14	0,1375	0,1125	0,125	0	1	8	-4,00E+00	0,9031
36	central	14	0,1625	0,1375	0,15	0,9	0,1	6,6667	-9,54E-01	0,8239
36	central	14	0,1625	0,1875	0,175	0,8	0,2	5,7143	-6,02E-01	0,757
36	central	14	0,275	0,325	0,3	0,7	0,3	3,3333	-3,68E-01	0,5229
36	central	14	0,325	0,375	0,35	0,6	0,4	2,8571	-1,76E-01	0,4559
36	central	14	0,325	0,325	0,325	0,5	0,5	3,0769	0,00E+00	0,4881
36	central	14	0,225	0,225	0,225	0,4	0,6	4,4444	1,76E-01	0,6478
36	central	14	0,1875	0,225	0,20625	0,3	0,7	4,8485	3,68E-01	0,6856
36	central	14	0,1625	0,1875	0,175	0,2	0,8	5,7143	6,02E-01	0,757
36	central	14	0,09375	0,09375	0,09375	1	0	10,6667	4,00E+00	1,028
40	peripheral	12	0,1125	0,1375	0,125	0	1	8	-4,00E+00	0,9031
40	peripheral	12	0,06875	0,1875	0,128125	0,8	0,2	7,8049	-6,02E-01	0,8924
40	peripheral	12	0,275	0,375	0,325	0,6	0,4	3,0769	-1,76E-01	0,4881
40	peripheral	12	0,375	0,275	0,325	0,5	0,5	3,0769	0,00E+00	0,4881
40	peripheral	12	0,275	0,225	0,25	0,4	0,6	4	1,76E-01	0,6021
40	peripheral	12	0,1625	0,14375	0,153125	0,3	0,7	6,5306	3,68E-01	0,815
40	peripheral	12	0,05625	0,1375	0,096875	0,2	0,8	10,3226	6,02E-01	1,0138
40	peripheral	12	0,05625	0,06875	0,0625	1	0	16	4,00E+00	1,2041
40	central	16	0,1125	0,1125	0,1125	0	1	8,8889	-4,00E+00	0,9488
40	central	16	0,2125	0,1875	0,2	0,9	0,1	5	-9,54E-01	0,699
40	central	16	0,275	0,29375	0,284375	0,8	0,2	3,5165	-6,02E-01	0,5461
40	central	16	0,275	0,325	0,3	0,7	0,3	3,3333	-3,68E-01	0,5229
40	central	16	0,45	0,275	0,3625	0,6	0,4	2,7586	-1,76E-01	0,4407
40	central	16	0,45	0,55	0,5	0,5	0,5	2	0,00E+00	0,301
40	central	16	0,45	0,375	0,4125	0,4	0,6	2,4242	1,76E-01	0,3846
40	central	16	0,325	0,425	0,375	0,3	0,7	2,6667	3,68E-01	0,426
40	central	16	0,2125	0,225	0,21875	0,2	0,8	4,5714	6,02E-01	0,66
40	central	16	0,1375	0,1375	0,1375	0,1	0,9	7,2727	9,54E-01	0,8617
40	central	16	0,1125	0,1375	0,125	1	0	8	4,00E+00	0,9031
4	peripheral	12	0,1125	0,1125	0,1125	0	1	8,8889	-4,00E+00	0,9488
4	peripheral	12	0,225	0,1375	0,18125	0,95	0,05	5,5172	-1,28E+00	0,7417
4	peripheral	12	0,1625	0,1375	0,15	0,9	0,1	6,6667	-9,54E-01	0,8239
4	peripheral	12	0,45	0,275	0,3625	0,8	0,2	2,7586	-6,02E-01	0,4407
4	peripheral	12	0,45	0,275	0,3625	0,7	0,3	2,7586	-3,68E-01	0,4407
4	peripheral	12	0,45	0,575	0,5125	0,6	0,4	1,9512	-1,76E-01	0,2903
4	peripheral	12	0,55	1,1	0,825	0,5	0,5	1,2121	0,00E+00	0,0835
4	peripheral	12	0,9	0,75	0,825	0,4	0,6	1,2121	1,76E-01	0,0835
4	peripheral	12	0,45	0,325	0,3875	0,3	0,7	2,5806	3,68E-01	0,4117
4	peripheral	12	0,45	0,275	0,3625	0,2	0,8	2,7586	6,02E-01	0,4407
4	peripheral	12	0,225	0,225	0,225	0,1	0,9	4,4444	9,54E-01	0,6478
4	peripheral	12	0,275	0,1375	0,20625	0,05	0,95	4,8485	1,28E+00	0,6856
4	peripheral	12	0,1125	0,1375	0,125	1	0	8	4,00E+00	0,9031
4	central	16	0,06875	0,034375	0,0515625	0	1	19,3939	-4,00E+00	1,2877
4	central	16	0,06875	0,01171875	0,040234375	0,95	0,05	24,8544	-1,28E+00	1,3954
4	central	16	0,09375	0,1125	0,103125	0,9	0,1	9,697	-9,54E-01	0,9866
4	central	16	0,1625	0,225	0,19375	0,8	0,2	5,1613	-6,02E-01	0,7128
4	central	16	0,225	0,225	0,225	0,7	0,3	4,4444	-3,68E-01	0,6478
4	central	16	0,275	0,275	0,275	0,6	0,4	3,6364	-1,76E-01	0,5607
4	central	16	0,65	0,325	0,4875	0,5	0,5	2,0513	0,00E+00	0,312
4	central	16	0,375	0,375	0,375	0,4	0,6	2,6667	1,76E-01	0,426
4	central	16	0,2125	0,325	0,26875	0,3	0,7	3,7209	3,68E-01	0,5706
4	central	16	0,1625	0,1375	0,15	0,2	0,8	6,6667	6,02E-01	0,8239
4	central	16	0,1625	0,1375	0,15	0,1	0,9	6,6667	9,54E-01	0,8239
4	central	16	0,1125	0,08125	0,096875	0,05	0,95	10,3226	1,28E+00	1,0138
4	central	16	0,05625	0,06875	0,0625	1	0	16	4,00E+00	1,2041
