# Supplementary material for: Macular Pigment Optical Density Measured by Heterochromatic Modulation Photometry
Source: PLoS One. 2014 Oct 29;9(10):e110521. doi: 10.1371/journal.pone.0110521 (PMC4212909; doi:10.1371/journal.pone.0110521)
Supplement: Table S2 — Results from the macular reflectometry (MPR) and the heterochromatic flicker photometry (HFP) measurements, as well as clinical data. (CSV) [file pone.0110521.s002.csv]

Observer	Sex	Age	MPOD.HMP	MPOD.HMP.AS	central	peripheral	MPOD.MPR	SD.MPOD.MPR	Zeaxanthin	SD.Zeaxanthin	Lutein	SD.Lutein	Zratio	SD.Zratio	N.MPR	MPOD.HFP.0.25	SD.0.25	MPOD.HFP.0.5	SD.0.5	MPOD.HFP.1	SD.1	MPOD.HFP.1.75	SD.1.75	Sph.Equ	AQ.min	AQ.max	RetinalThickness
1	1	35	0,35102985	0,338818557	0,300478165	-0,050551684	0,79638	0,100019983	0,50584	0,087491645	0,29054	0,033750007	0,632354901	0,046854117	5	0,547141266	0,201157102	0,437145632	0,199939189	0,227806739	0,199772289	0,044352396	0,200726355	-3	0,77	0,88	269
2	1	53	0,207865333	0,16530472	0,00668576	-0,201179574	0,343733333	0,059078366	0,2118	0,025944556	0,131933333	0,03313387	0,619486418	0,028972532	3	0,378193858	0,062322417	0,313099032	0,042021397	0,130272619	0,042814048	0,011908901	0,048312825	0	0,72	0,78	247
3	2	53	0,360134078	0,7	0,241347171	-0,118786907	0,958125	0,159694174	0,483525	0,042839497	0,4746	0,196013078	0,517777813	0,108658597	4	0,311174112	0,230283268	0,277401482	0,203021771	0,302587349	0,205081989	0,122616197	0,201506047	4,5	NA	NA	234
4	1	57	0,015151551	0,037788561	0,067220078	0,052068527	0,160175	0,074317937	0,02385	0,022456105	0,136325	0,061053767	0,131799619	0,101851519	4	0,359174885	0,087605584	0,242328909	0,076911301	0,153631363	0,084747953	0,085824516	0,078550251	0	NA	NA	258
15	1	37	0,340197627	0,184060189	0,190144986	-0,150052641	0,6901	0,059377521	0,4716	0,040121316	0,2185	0,030474415	0,683799512	0,029680794	3	0,739306122	0,069081339	0,583778913	0,049580518	0,475612792	0,048344083	0,196077732	0,044465093	5,5	0,68	1	209
16	2	30	0,1475636	-0,056752875	-0,041497551	-0,189061151	0,47202	0,120352574	0,33922	0,019547046	0,1328	0,110144678	0,756810367	0,190015181	5	0,574911587	0,027762843	0,500950813	0,028426848	0,344040679	0,035972649	0,092501845	0,076990595	0	NA	NA	225
17	2	29	0,11033121	0,463757293	-0,035504213	-0,145835423	0,53855	0,027442728	0,3356	0,02217942	0,20295	0,013835823	0,623021949	0,020965604	4	0,683149011	0,040115345	0,531291686	0,025179993	0,494294412	0,032077016	0,323753527	0,036066411	0	NA	NA	213
18	2	29	0,155610297	0,417673633	-0,142036009	-0,297646306	0,217383333	0,173111044	0,02465	0,044187136	0,192733333	0,191162252	0,178499206	0,306695081	6	0,70872514	0,098888523	0,40005376	0,028541651	0,106517159	0,078841349	0,150107811	0,026788746	-6	NA	NA	NA
19	2	39	0,327339099	0,005603878	0,252683354	-0,074655745	0,4403	0,094316011	0,250633333	0,04328075	0,189666667	0,05221976	0,572610026	0,027645709	3	NA	NA	NA	NA	NA	NA	NA	NA	-1	NA	NA	254
21	2	24	0,427458187	0,151267675	0,29866266	-0,128795527	0,735166667	0,04289899	0,5219	0,039968488	0,213266667	0,054424841	0,711312909	0,06508214	3	0,767211466	0,019671074	0,687735263	0,018153277	0,474240649	0,037903161	0,267877376	0,045947646	0	0,68	1	271
22	1	31	0,044066026	0,034977584	-0,071097135	-0,115163161	0,43355	0,028779246	0,28995	0,010818734	0,1436	0,017960512	0,669427642	0,019483079	2	0,46253857	0,078931472	0,335166821	0,091171887	0,344276711	0,08704055	0,199933295	0,085864541	0	NA	NA	258
23	2	25	0,44005031	0,361027925	0,211567551	-0,228482759	NA	NA	NA	NA	NA	NA	NA	NA	NA	0,9060089	0,048479885	0,885637839	0,076667132	0,454597576	0,093801489	0,26981064	0,036427141	-5,5	0,85	1	240
24	2	23	0,089098566	0,308130336	0,153765596	0,06466703	0,59468	0,029156166	0,3778	0,026163715	0,21688	0,012720338	0,634975633	0,021159973	5	0,341175974	0,066425795	0,305421763	0,071014998	0,176258601	0,07176152	0,000379865	0,057785345	-1,25	0,78	0,89	229
28	2	27	0,327092403	0,376966187	0,093510653	-0,23358175	0,73198	0,018406847	0,48186	0,022195788	0,25012	0,022350772	0,658383224	0,028120368	5	0,741223099	0,16520623	0,364063132	0,157477323	0,398920567	0,171968762	0,143139234	0,145009255	-2,25	0,66	1,01	220
29	1	25	NA	NA	NA	NA	0,6705	0,050658366	0,507466667	0,024611447	0,163033333	0,026880166	0,757877659	0,021399282	3	0,430842596	0,076003395	0,51683503	0,105383546	0,354172838	0,136640099	0,231930154	0,069352466	-1,75	0,88	1,04	227
30	1	23	0,231915397	0,260071388	0,106185656	-0,125729742	0,338014286	0,032948719	0,170971429	0,011068832	0,167042857	0,03184943	0,508846501	0,047756454	7	0,461417587	0,068865336	0,295207569	0,059604019	0,336474787	0,05878345	0,349822102	0,104879297	0,25	0,93	1,03	212
31	2	24	0,177360667	0,246851019	-0,043979818	-0,221340485	0,491671429	0,033708689	0,342185714	0,025769195	0,149485714	0,019731145	0,696326951	0,031916405	7	0,304141005	0,12320425	0,417479493	0,067355094	0,284380388	0,0385185	0,123269162	0,036998073	-4	0,78	1,13	224
32	2	24	0,239657248	0,108339475	-0,095909026	-0,335566274	0,586	0,035750524	0,381466667	0,037572898	0,204533333	0,03500918	0,651266312	0,056247626	6	0,593233625	0,106251958	0,445890124	0,094178824	0,438111051	0,096851672	0,239870897	0,100308648	0	0,82	0,82	214
33	2	21	0,35755929	0,576252728	0,00459099	-0,3529683	0,6504	0,044729241	0,43598	0,026279117	0,21442	0,024179992	0,670934668	0,021545558	5	0,890567808	0,032564798	0,74671587	0,0336852	0,397861202	0,097054067	0,218332595	0,031300784	0	0,78	0,89	343
34	2	25	0,437982799	0,57054294	0,050728986	-0,387253813	0,598166667	0,024226913	0,3891	0,014566056	0,209066667	0,016314819	0,650707202	0,018268604	3	0,61693783	0,060854384	0,49052521	0,04721022	0,498350242	0,048654689	0,243167979	0,050503101	-3,5	0,86	0,98	217
36	1	24	0,328588516	0,286789557	-0,054202237	-0,382790752	0,442266667	0,08745172	0,294433333	0,049833857	0,147833333	0,041549529	0,669237527	0,037623142	3	0,8099146	0,14904216	0,699538733	0,137975577	0,55814425	0,136010956	0,378665524	0,154154777	0	0,88	0,98	235
40	1	24	0,094648151	0,346787486	-0,009257509	-0,10390566	0,61456	0,126446285	0,41738	0,094970901	0,19718	0,033144034	0,676705243	0,023360717	5	0,498782731	0,069411292	0,498316165	0,043113869	0,41905792	0,054952306	0,278664382	0,117676851	-3,25	0,74	0,74	253
41	1	26	0,298224187	0,220719244	-0,038236165	-0,336460352	0,619266667	0,086172927	0,370433333	0,015551956	0,248833333	0,077318454	0,60432664	0,070744275	3	0,578015561	0,071496922	0,295207569	0,042013558	0,15919902	0,058761689	0,088671259	0,042862861	0	0,86	1,11	234
42	2	31	0,278919039	0,25712451	0,295660913	0,016741874	0,65476	0,036884861	0,41016	0,011432541	0,2446	0,037675788	0,628052272	0,040115773	5	0,438594429	0,077362577	0,381016202	0,078178004	0,604130713	0,077314278	0,394752886	0,077386089	0	0,89	0,89	209
44	1	23	0,240112911	0,265839802	0,125877566	-0,114235345	0,66	0,051354747	0,46718	0,035943873	0,19282	0,033088019	0,708581937	0,03698105	5	0,615677242	0,058315056	0,544757778	0,061838201	0,41881358	0,076448503	0,202092478	0,0627022	0	0,96	1,01	272
